# Supplementary material for: The Inhibitors of CDK4/6 from a Library of Marine Compound Database: A Pharmacophore, ADMET, Molecular Docking and Molecular Dynamics Study
Source: Mar Drugs. 2022 May 12;20(5):319. doi: 10.3390/md20050319 (PMC9144134; doi:10.3390/md20050319)
Supplement: Supplementary file 1 [file marinedrugs-20-00319-s001.zip]

Archive with 1 entries (1 files):
- marinedrugs-1662586-supplementary.pdf
